# Supplementary material for: Transcriptome analysis of Cucumis sativus infected by Cucurbit chlorotic yellows virus
Source: Virol J. 2017 Feb 2;14:18. doi: 10.1186/s12985-017-0690-z (PMC5288851; doi:10.1186/s12985-017-0690-z)
Supplement: Additional file 2: Table S1. — List of DEGs classified as cellular component genes. (XLS 33 kb) [file 12985_2017_690_MOESM2_ESM.xls]

## Sheet: Sheet1
GO	class	Pvalue	-lg(Pvalue)
GO:0006558	L-phenylalanine metabolic process	2.11e-08	7.67595
GO:1902221	erythrose 4-phosphate/phosphoenolpyruvate family amino acid metabolic process	2.11e-08	7.67595
GO:0006091	generation of precursor metabolites and energy	1.09e-06	5.96363
GO:0030001	metal ion transport	8.52e-06	5.06966
GO:0001101	response to acid chemical	2.2e-05	4.65849
GO:0006873	cellular ion homeostasis	3.05e-05	4.51606
GO:0055082	cellular chemical homeostasis	3.05e-05	4.51606
GO:0000041	transition metal ion transport	0.000120852	3.91774
GO:0048878	chemical homeostasis	0.000153559	3.81372
GO:0050801	ion homeostasis	0.000184057	3.73505
GO:0009072	aromatic amino acid family metabolic process	0.000341178	3.46702
GO:0006812	cation transport	0.000661532	3.17945
GO:0009698	phenylpropanoid metabolic process	0.000846386	3.07243
GO:0019725	cellular homeostasis	0.000852038	3.06954
GO:0071669	plant-type cell wall organization or biogenesis	0.000908539	3.04166
GO:0042126	nitrate metabolic process	0.00279493	2.55363
GO:2001057	reactive nitrogen species metabolic process	0.00279493	2.55363
GO:0009827	plant-type cell wall modification	0.00279939	2.55294
GO:0044550	secondary metabolite biosynthetic process	0.00397023	2.40118
GO:0009699	phenylpropanoid biosynthetic process	0.00410843	2.38632
GO:0042221	response to chemical	0.00411364	2.38577
GO:0042592	homeostatic process	0.00424215	2.37241
GO:0006811	ion transport	0.00475421	2.32292
GO:0050896	response to stimulus	0.00481472	2.31743
GO:0009605	response to external stimulus	0.00529536	2.2761
GO:0006714	sesquiterpenoid metabolic process	0.00542875	2.2653
GO:0009664	plant-type cell wall organization	0.00750427	2.12469
GO:0009719	response to endogenous stimulus	0.0081344	2.08967
GO:0009687	abscisic acid metabolic process	0.00979573	2.00896
GO:0043288	apocarotenoid metabolic process	0.00979573	2.00896
GO:1902644	tertiary alcohol metabolic process	0.00979573	2.00896
GO:0015698	inorganic anion transport	0.0115487	1.93747
GO:0042545	cell wall modification	0.0153018	1.81526
GO:0007154	cell communication	0.0155281	1.80888
GO:0009267	cellular response to starvation	0.0158649	1.79956
GO:0042594	response to starvation	0.0158649	1.79956
GO:0019748	secondary metabolic process	0.0166515	1.77855
GO:0055076	transition metal ion homeostasis	0.0169175	1.77166
GO:0065008	regulation of biological quality	0.0170718	1.76772
GO:0031669	cellular response to nutrient levels	0.0183749	1.73578
GO:0060918	auxin transport	0.0191054	1.71884
GO:0031667	response to nutrient levels	0.019729	1.70489
GO:0009725	response to hormone	0.0201332	1.69609
GO:0009914	hormone transport	0.0207221	1.68357
GO:0031668	cellular response to extracellular stimulus	0.0211514	1.67466
GO:0071496	cellular response to external stimulus	0.0211514	1.67466
GO:0010033	response to organic substance	0.0223417	1.65088
GO:0009991	response to extracellular stimulus	0.0226434	1.64506
GO:0044036	cell wall macromolecule metabolic process	0.0255194	1.59313
GO:0051707	response to other organism	0.0328674	1.48323
GO:0044765	single-organism transport	0.0330523	1.4808
GO:0043207	response to external biotic stimulus	0.0338009	1.47107
GO:0009607	response to biotic stimulus	0.0347539	1.459
GO:1901700	response to oxygen-containing compound	0.0349505	1.45655
GO:0006026	aminoglycan catabolic process	0.0353179	1.452
GO:0006020	inositol metabolic process	0.0359378	1.44445
GO:1902578	single-organism localization	0.0416332	1.38056
GO:0010413	glucuronoxylan metabolic process	0.0450403	1.3464
GO:0009832	plant-type cell wall biogenesis	0.0458064	1.33907
GO:1901136	carbohydrate derivative catabolic process	0.0458064	1.33907
GO:0051704	multi-organism process	0.0460706	1.33658
GO:0071554	cell wall organization or biogenesis	0.0477895	1.32067
GO:0009642	response to light intensity	0.048649	1.31293
GO:0046906	tetrapyrrole binding	9.97e-12	11.0012
GO:0016841	ammonia-lyase activity	7.37e-08	7.13227
GO:0016840	carbon-nitrogen lyase activity	8.76e-08	7.0577
GO:0016709	oxidoreductase activity, acting on paired donors, with incorporation or reduction of molecular oxygen, NAD(P)H as one donor, and incorporation of one atom of oxygen	3.39e-05	4.47036
GO:0043167	ion binding	4.59e-05	4.33797
GO:0043169	cation binding	4.69e-05	4.32871
GO:0016491	oxidoreductase activity	6.62e-05	4.17927
GO:0004497	monooxygenase activity	0.00189379	2.72267
GO:0016209	antioxidant activity	0.0036568	2.4369
GO:0016829	lyase activity	0.00856505	2.06727
GO:0046872	metal ion binding	0.0097895	2.00924
GO:0015604	organic phosphonate transmembrane transporter activity	0.0105716	1.97586
GO:0016705	oxidoreductase activity, acting on paired donors, with incorporation or reduction of molecular oxygen	0.0145863	1.83605
GO:0016892	endoribonuclease activity, producing 3'-phosphomonoesters	0.0164868	1.78286
GO:0016894	endonuclease activity, active with either ribo- or deoxyribonucleic acids and producing 3'-phosphomonoesters	0.0164868	1.78286
GO:0046915	transition metal ion transmembrane transporter activity	0.0300434	1.52225
GO:0046914	transition metal ion binding	0.0328023	1.4841
GO:0016701	oxidoreductase activity, acting on single donors with incorporation of molecular oxygen	0.049853	1.30231
GO:0009521	photosystem	1.84e-10	9.73455
GO:0034357	photosynthetic membrane	4.34e-10	9.36217
GO:0044436	thylakoid part	2.47e-08	7.60813
GO:0009579	thylakoid	1.17e-05	4.9308
GO:0044434	chloroplast part	0.00094871	3.02287
GO:0009507	chloroplast	0.00116258	2.93458
GO:0031976	plastid thylakoid	0.00279751	2.55323
GO:0031224	intrinsic component of membrane	0.0108428	1.96486
GO:0000785	chromatin	0.030162	1.52054
GO:0071944	cell periphery	0.0428528	1.36802
GO:0044425	membrane part	0.0476068	1.32233
