# Supplementary material for: Transcriptome analysis of Cucumis sativus infected by Cucurbit chlorotic yellows virus
Source: Virol J. 2017 Feb 2;14:18. doi: 10.1186/s12985-017-0690-z (PMC5288851; doi:10.1186/s12985-017-0690-z)
Supplement: Additional file 3: Table S2. — List of DEGs classified as molecular function genes. (XLS 4 kb) [file 12985_2017_690_MOESM3_ESM.xls]

GO	class	Pvalue	-lg(Pvalue)	class
GO:0071669	plant-type cell wall organization or biogenesis	0.000349803	3.456176451	P
GO:0007165	signal transduction	0.001369387	2.86347392	P
GO:0006714	sesquiterpenoid metabolic process	0.001394195	2.855676534	P
GO:0023052	signaling	0.001525835	2.816492428	P
GO:0044700	single organism signaling	0.001525835	2.816492428	P
GO:0009832	plant-type cell wall biogenesis	0.001880561	2.72571263	P
GO:0044036	cell wall macromolecule metabolic process	0.001905007	2.720103314	P
GO:0007154	cell communication	0.002149933	2.667575061	P
GO:0009827	plant-type cell wall modification	0.003763908	2.424360949	P
GO:0010413	glucuronoxylan metabolic process	0.004801627	2.318611572	P
GO:0009719	response to endogenous stimulus	0.006294081	2.201067651	P
GO:0009725	response to hormone	0.006614644	2.179493514	P
GO:0009687	abscisic acid metabolic process	0.008599315	2.065536167	P
GO:0043288	apocarotenoid metabolic process	0.008599315	2.065536167	P
GO:1902644	tertiary alcohol metabolic process	0.008599315	2.065536167	P
GO:0065008	regulation of biological quality	0.010865226	1.96396125	P
GO:0042545	cell wall modification	0.011673472	1.932799961	P
GO:0048878	chemical homeostasis	0.012481784	1.903723345	P
GO:0005976	polysaccharide metabolic process	0.013446298	1.871397264	P
GO:0071554	cell wall organization or biogenesis	0.015427879	1.81169378	P
GO:0042592	homeostatic process	0.015468418	1.810554096	P
GO:0010410	hemicellulose metabolic process	0.015832173	1.800459479	P
GO:0045491	xylan metabolic process	0.015832173	1.800459479	P
GO:0071310	cellular response to organic substance	0.01732069	1.76143481	P
GO:0070887	cellular response to chemical stimulus	0.018469364	1.733548051	P
GO:0065007	biological regulation	0.019177092	1.717217247	P
GO:0010383	cell wall polysaccharide metabolic process	0.02161385	1.665267865	P
GO:0051716	cellular response to stimulus	0.022266388	1.652350232	P
GO:0019725	cellular homeostasis	0.023268838	1.633225297	P
GO:0008300	isoprenoid catabolic process	0.023682602	1.625570578	P
GO:0016110	tetraterpenoid catabolic process	0.023682602	1.625570578	P
GO:0016115	terpenoid catabolic process	0.023682602	1.625570578	P
GO:0016118	carotenoid catabolic process	0.023682602	1.625570578	P
GO:0006721	terpenoid metabolic process	0.025242914	1.597860515	P
GO:0009755	hormone-mediated signaling pathway	0.026739064	1.572853804	P
GO:0032870	cellular response to hormone stimulus	0.027261008	1.564458087	P
GO:0071495	cellular response to endogenous stimulus	0.027261008	1.564458087	P
GO:0060918	auxin transport	0.027671934	1.55796049	P
GO:0009914	hormone transport	0.028989905	1.537753203	P
GO:0001101	response to acid chemical	0.029969203	1.5233248	P
GO:0042214	terpene metabolic process	0.030270135	1.518985642	P
GO:0009664	plant-type cell wall organization	0.033140281	1.47964381	P
GO:0016106	sesquiterpenoid biosynthetic process	0.035314205	1.452050568	P
GO:0050801	ion homeostasis	0.03556619	1.448962657	P
GO:0055076	transition metal ion homeostasis	0.037996878	1.420252087	P
GO:0006873	cellular ion homeostasis	0.040705923	1.390342395	P
GO:0055082	cellular chemical homeostasis	0.040705923	1.390342395	P
GO:0006595	polyamine metabolic process	0.04072257	1.390164821	P
GO:0015698	inorganic anion transport	0.044720686	1.349491542	P
GO:0009113	purine nucleobase biosynthetic process	0.046808196	1.329678099	P
GO:0015695	organic cation transport	0.046808196	1.329678099	P
GO:0043096	purine nucleobase salvage	0.046808196	1.329678099	P
GO:0035556	intracellular signal transduction	0.047000877	1.327894043	P
GO:0010033	response to organic substance	0.049258704	1.307517019	P
GO:0016709	oxidoreductase activity, acting on paired donors, with incorporation or reduction of molecular oxygen, NAD(P)H as one donor, and incorporation of one atom of oxygen	1.17E-05	4.932681133	F
GO:0004497	monooxygenase activity	0.000191708	3.717359119	F
GO:0016705	oxidoreductase activity, acting on paired donors, with incorporation or reduction of molecular oxygen	0.000726816	3.138575364	F
GO:0043167	ion binding	0.007122572	2.147363161	F
GO:0043169	cation binding	0.007861897	2.104472651	F
GO:0016892	endoribonuclease activity, producing 3'-phosphomonoesters	0.012456621	1.90459975	F
GO:0016894	endonuclease activity, active with either ribo- or deoxyribonucleic acids and producing 3'-phosphomonoesters	0.012456621	1.90459975	F
GO:0010334	sesquiterpene synthase activity	0.024493086	1.610956494	F
GO:0016724	oxidoreductase activity, oxidizing metal ions, oxygen as acceptor	0.024493086	1.610956494	F
GO:0019144	ADP-sugar diphosphatase activity	0.024493086	1.610956494	F
GO:0005506	iron ion binding	0.036515178	1.437526576	F
GO:0016597	amino acid binding	0.036515178	1.437526576	F
GO:0016645	oxidoreductase activity, acting on the CH-NH group of donors	0.040414561	1.393462135	F
GO:0043036	starch grain	0.02028424	1.692841259	C
