# Supplementary material for: Transcriptome analysis of Cucumis sativus infected by Cucurbit chlorotic yellows virus
Source: Virol J. 2017 Feb 2;14:18. doi: 10.1186/s12985-017-0690-z (PMC5288851; doi:10.1186/s12985-017-0690-z)
Supplement: Additional file 4: Table S3. — List of DEGs classified as biological process genes. (XLS 4 kb) [file 12985_2017_690_MOESM4_ESM.xls]

GO	class	Pvalue	-lg(Pvalue)	class
GO:0006558	L-phenylalanine metabolic process	6.13E-10	9.21	P
GO:1902221	erythrose 4-phosphate/phosphoenolpyruvate family amino acid metabolic process	6.13E-10	9.21	P
GO:0006091	generation of precursor metabolites and energy	8.87E-09	8.05	P
GO:0030001	metal ion transport	8.85E-06	5.05	P
GO:0009072	aromatic amino acid family metabolic process	1.60E-05	4.79	P
GO:0009698	phenylpropanoid metabolic process	5.51E-05	4.26	P
GO:0001101	response to acid chemical	0.000224406	3.65	P
GO:0006873	cellular ion homeostasis	0.00029546	3.53	P
GO:0055082	cellular chemical homeostasis	0.00029546	3.53	P
GO:0006812	cation transport	0.000544186	3.26	P
GO:0009699	phenylpropanoid biosynthetic process	0.000634326	3.20	P
GO:0000041	transition metal ion transport	0.000797948	3.10	P
GO:0006520	cellular amino acid metabolic process	0.000976294	3.01	P
GO:0044550	secondary metabolite biosynthetic process	0.001080482	2.97	P
GO:0050801	ion homeostasis	0.001900135	2.72	P
GO:1901605	alpha-amino acid metabolic process	0.00386353	2.41	P
GO:0048878	chemical homeostasis	0.003989265	2.40	P
GO:0019748	secondary metabolic process	0.005440322	2.26	P
GO:0000097	sulfur amino acid biosynthetic process	0.007534632	2.12	P
GO:0042126	nitrate metabolic process	0.008276886	2.08	P
GO:2001057	reactive nitrogen species metabolic process	0.008276886	2.08	P
GO:0051707	response to other organism	0.009577255	2.02	P
GO:0043207	response to external biotic stimulus	0.009858128	2.01	P
GO:0009607	response to biotic stimulus	0.010145507	1.99	P
GO:0006950	response to stress	0.010182819	1.99	P
GO:0006811	ion transport	0.010401822	1.98	P
GO:0044272	sulfur compound biosynthetic process	0.010816757	1.97	P
GO:0000096	sulfur amino acid metabolic process	0.011095134	1.95	P
GO:0019725	cellular homeostasis	0.011282074	1.95	P
GO:0009605	response to external stimulus	0.013352967	1.87	P
GO:1901564	organonitrogen compound metabolic process	0.016209292	1.79	P
GO:0019684	photosynthesis, light reaction	0.016880115	1.77	P
GO:0015979	photosynthesis	0.018109208	1.74	P
GO:0050896	response to stimulus	0.019798189	1.70	P
GO:0042221	response to chemical	0.022276785	1.65	P
GO:0008652	cellular amino acid biosynthetic process	0.029483032	1.53	P
GO:0042743	hydrogen peroxide metabolic process	0.030161819	1.52	P
GO:0044710	single-organism metabolic process	0.030671897	1.51	P
GO:0009765	photosynthesis, light harvesting	0.033666303	1.47	P
GO:0044765	single-organism transport	0.034898053	1.46	P
GO:0009267	cellular response to starvation	0.035619898	1.45	P
GO:0042594	response to starvation	0.035619898	1.45	P
GO:0051704	multi-organism process	0.037445028	1.43	P
GO:0031669	cellular response to nutrient levels	0.039631381	1.40	P
GO:0031667	response to nutrient levels	0.041736078	1.38	P
GO:0034285	response to disaccharide	0.041736078	1.38	P
GO:1902578	single-organism localization	0.042233517	1.37	P
GO:0031668	cellular response to extracellular stimulus	0.04390714	1.36	P
GO:0071496	cellular response to external stimulus	0.04390714	1.36	P
GO:0055114	oxidation-reduction process	0.044305716	1.35	P
GO:0070838	divalent metal ion transport	0.044305716	1.35	P
GO:0072511	divalent inorganic cation transport	0.044305716	1.35	P
GO:1901700	response to oxygen-containing compound	0.045946221	1.34	P
GO:0009991	response to extracellular stimulus	0.0461448	1.34	P
GO:0046906	tetrapyrrole binding	3.58E-12	11.45	F
GO:0016840	carbon-nitrogen lyase activity	1.90E-09	8.72	F
GO:0016841	ammonia-lyase activity	2.96E-09	8.53	F
GO:0016491	oxidoreductase activity	0.000244844	3.61	F
GO:0016209	antioxidant activity	0.000453345	3.34	F
GO:0043169	cation binding	0.001414161	2.85	F
GO:0043167	ion binding	0.001497354	2.82	F
GO:0016829	lyase activity	0.001591627	2.80	F
GO:0005543	phospholipid binding	0.018218431	1.74	F
GO:0016638	oxidoreductase activity, acting on the CH-NH2 group of donors	0.03365294	1.47	F
GO:0046872	metal ion binding	0.037232369	1.43	F
GO:0015604	organic phosphonate transmembrane transporter activity	0.041553584	1.38	F
GO:1901363	heterocyclic compound binding	0.046104821	1.34	F
GO:0046915	transition metal ion transmembrane transporter activity	0.048518067	1.31	F
GO:0009521	photosystem	5.02E-13	12.30	C
GO:0034357	photosynthetic membrane	8.87E-13	12.05	C
GO:0044436	thylakoid part	4.68E-11	10.33	C
GO:0009579	thylakoid	2.39E-08	7.62	C
GO:0044434	chloroplast part	8.14E-06	5.09	C
GO:0009507	chloroplast	8.36E-06	5.08	C
GO:0031976	plastid thylakoid	8.84E-05	4.05	C
GO:0000785	chromatin	0.006561545	2.18	C
GO:0031984	organelle subcompartment	0.008801861	2.06	C
GO:0009536	plastid	0.012937214	1.89	C
GO:0005694	chromosome	0.02851714	1.54	C
GO:0044427	chromosomal part	0.029509071	1.53	C
GO:0044435	plastid part	0.031524723	1.50	C
GO:0031224	intrinsic component of membrane	0.036952226	1.43	C
GO:0009523	photosystem II	0.042919508	1.37	C
